# Supplementary material for: CRIPTO’s multifaceted role in driving aggressive prostate cancer unveiled by in vivo, organoid, and patient data
Source: Oncogene. 2024 Nov 26;44(7):462–75. doi: 10.1038/s41388-024-03230-x (PMC11810784; doi:10.1038/s41388-024-03230-x)
Supplement: Supplementary file 2 — Supplementary Table S2 [file 41388_2024_3230_MOESM2_ESM.xlsx]

## Sheet: Sheet1
Variable name	Description (range or categorization)	N	Mean	Std	Min	Pctl 25	Pctl. 75	Max
PATIENT_ID	patient identifier
DATE_OF_BIRTH	indicated by day, month, year
INITIALS	initials of name and surname
DONOR_BLOCK_ID	patient identifier
PAT_ID	patient identifier
UNIQUE_TMA_SAMPLE_ID_1	TMA identifier
UNIQUE_TMA_SAMPLE_ID_2	TMA identifier
UNIQUE_TMA_SAMPLE_ID_3	TMA identifier
UNIQUE_TMA_SAMPLE_ID_4	TMA identifier
DATE_OF_SURGERY	indicated by yyyy-mm-dd
AGE_AT_SURGERY	indicated in years	209	66	6.4	43	62	71	81
PSA_AT_SURGERY	levels of PSA (ng/ml)	209	51	49	20	25	62	597
LAST_FU	last follow up
CAUSE_OF_DEATH	cause of death	209
	0 = alive/censored	177	0.847
	1 = non-PCa death	18	0.086
	2 = PCa-death	14	0.067
OS_STATUS	Overall survival status	209
	0 = alive/censored	177	0.85
	1 = dead	32	0.15
PSA_PROGR	PSA progression	209
	0 = no	147	0.7
	1 = yes	62	0.3
PSA_PROGR_TIME	indicated in days	209	63	39	1	29	90	151
CLINICAL_PROGR	Clinical progression	209
	0 = no	176	0.84
	1 = yes	33	0.16
CLINICAL_PROGR_TIME	indicated in days	209	71	38	1	40	95	153
DISEASE_PROGR	combination of any form of recurrence (PSA_PROGR and CLINICAL_PROGR); 0 = no; 1 = yes
DISEASE_PROGR_TIME	indicated in days
RECURRENCE_LOC	0 = no; 1 = local recurrence; 2 = metastasis; 3 = local and metastasis
cGRADING_BIOPSY	range 1-4
cGS_PAT_1	range 0-5
cGS_PAT_2	range 0-5
cGS_SCORE	Gleason Score of the biopsies at diagnosis; range 0-9
GS_GRP	Gleason Group	208
	Grade Group 1 defined as cGleason score 6 or less	95	0.456731
	Grade Group 2 as cGleason score 3+4=7	51	0.245192
	Grade Group 3 as cGleason score 4+3=7	7	0.0336538
	Grade Group 4 as cGleason score 8	35	0.168269
	Grade Group 5 as cGleason score 9/10	20	0.0961538
cT_STAGE	range 1-4
pT_STAGE	Pathological staging, indicated by 2a, 2b, 3a, 3b, 4
pGS_SCORE	Gleason Score after tumor resection; range 0-10
LN_STATUS	0 = negative ; 1 = positive
SURGICAL_MARGIN_STATUS	NA = no information; 0 = negative ; 1 = positive
ADJ_ADT	0 = no; 1 = yes (within 3 months post operatory)
ADJ_RADIO	0 = no; 1 = yes (within 3 months post operatory - irradiation of prostatic bed)
D_AMICO	Low risk defined as clinical T1-T2a, GS<=6 and PSA<=10; Intermediated risk defined as clinical T2b or GS=7 and PSA>10 and <=20; High risk defined as clinical T2c-3a or GS>=8 and PSA>=20
Table S2: Summary of clinical and survival data
